# Supplementary material for: Nuclear and cytoplasmic RNA exosomes and PELOTA1 prevent miRNA-induced secondary siRNA production in Arabidopsis
Source: Nucleic Acids Res. 2022 Jan 17;50(3):1396–415. doi: 10.1093/nar/gkab1289 (PMC8860578; doi:10.1093/nar/gkab1289)
Supplement: gkab1289_Supplemental_Files [file gkab1289_supplemental_files.zip]

Archive with 7 entries (7 files):
- SUPPLEMENTARY MATERIAL.docx
- Supplementary Table S2.xlsx
- Supplementary Table S3.xlsx
- Supplementary Table S4.xlsx
- Supplementary Table S5.xlsx
- Supplementary Table S6.xlsx
- Supplementary_Data.pdf
