# Supplementary material for: Nuclear and cytoplasmic RNA exosomes and PELOTA1 prevent miRNA-induced secondary siRNA production in Arabidopsis
Source: Nucleic Acids Res. 2022 Jan 17;50(3):1396–415. doi: 10.1093/nar/gkab1289 (PMC8860578; doi:10.1093/nar/gkab1289)
Supplement: gkab1289_Supplemental_Files [file gkab1289_supplemental_files.zip › Supplementary Table S6.xlsx]

## Sheet: Description
This table contains miRNA and target sequences and the binding energy of the seed region
(2-9 nt from the 5´ of the miRNA). In total 288 miRNA:target combination from Arabidopsis thaliana
from 69 miRNAs and 165 targets.
The binding energy was calculculated as Gibbs free energy (J/mol) by using the sequence of the
2-9 nt 5´of the miRNA (mseq5) and the complementary sequence of the target (tseq3)
and the R package Rmelting with default settings.
Rmelting can not calculate the Gibbs free energy when there is a mismatch at the end of the
sequences, and therefore 14 values were calculated using the software RNAhybrid.

## Sheet: Sheet 1
miRNA	miRNA_sequence	target_id	target_sequence	mseq5	tseq3	Gibbs5
MIR156A	UGACAGAAGAGAGUGAGCAC	AT1G27370	GUGCUCUCUCUCUUCUGUCA	GACAGAAG	CUGUCUUC	-51951.1
MIR156B	UGACAGAAGAGAGUGAGCAC	AT1G53160	CUGCUCUCUCUCUUCUGUCA	GACAGAAG	CUGUCUUC	-51951.1
MIR156B	UGACAGAAGAGAGUGAGCAC	AT1G69170	GUGCUCUCUCUCUUCUGUCA	GACAGAAG	CUGUCUUC	-51951.1
MIR156C	UGACAGAAGAGAGUGAGCAC	AT5G43270	GUGCUCUCUCUCUUCUGUCA	GACAGAAG	CUGUCUUC	-51951.1
MIR156C	UGACAGAAGAGAGUGAGCAC	AT5G50670	GUGCUCUCUCUCUUCUGUCA	GACAGAAG	CUGUCUUC	-51951.1
MIR156D	UGACAGAAGAGAGUGAGCAC	AT3G15270	CCGCUCUCUCUCUUCUGUCA	GACAGAAG	CUGUCUUC	-51951.1
MIR156E	UGACAGAAGAGAGUGAGCAC	AT2G42200	GUGCUCUCUCUCUUCUGUCA	GACAGAAG	CUGUCUUC	-51951.1
MIR156E	UGACAGAAGAGAGUGAGCAC	AT3G57920	GUGCUCUCUCUCUUCUGUCA	GACAGAAG	CUGUCUUC	-51951.1
MIR156F	UGACAGAAGAGAGUGAGCAC	AT1G27360	GUGCUCUCUCUCUUCUGUCA	GACAGAAG	CUGUCUUC	-51951.1
MIR156F	UGACAGAAGAGAGUGAGCAC	AT2G33810	UUGCUUACUCUCUUCUGUCA	GACAGAAG	CUGUCUUC	-51951.1
MIR156F	UGACAGAAGAGAGUGAGCAC	AT5G50570	GUGCUCUCUCUCUUCUGUCA	GACAGAAG	CUGUCUUC	-51951.1
MIR156G	CGACAGAAGAGAGUGAGCAC	AT1G27360	GUGCUCUCUCUCUUCUGUCA	GACAGAAG	CUGUCUUC	-51951.1
MIR156G	CGACAGAAGAGAGUGAGCAC	AT1G27370	GUGCUCUCUCUCUUCUGUCA	GACAGAAG	CUGUCUUC	-51951.1
MIR156G	CGACAGAAGAGAGUGAGCAC	AT1G53160	CUGCUCUCUCUCUUCUGUCA	GACAGAAG	CUGUCUUC	-51951.1
MIR156G	CGACAGAAGAGAGUGAGCAC	AT1G69170	GUGCUCUCUCUCUUCUGUCA	GACAGAAG	CUGUCUUC	-51951.1
MIR156G	CGACAGAAGAGAGUGAGCAC	AT2G33810	UUGCUUACUCUCUUCUGUCA	GACAGAAG	CUGUCUUC	-51951.1
MIR156G	CGACAGAAGAGAGUGAGCAC	AT2G42200	GUGCUCUCUCUCUUCUGUCA	GACAGAAG	CUGUCUUC	-51951.1
MIR156G	CGACAGAAGAGAGUGAGCAC	AT3G57920	GUGCUCUCUCUCUUCUGUCA	GACAGAAG	CUGUCUUC	-51951.1
MIR156G	CGACAGAAGAGAGUGAGCAC	AT5G43270	GUGCUCUCUCUCUUCUGUCA	GACAGAAG	CUGUCUUC	-51951.1
MIR156G	CGACAGAAGAGAGUGAGCAC	AT5G50570	GUGCUCUCUCUCUUCUGUCA	GACAGAAG	CUGUCUUC	-51951.1
MIR156G	CGACAGAAGAGAGUGAGCAC	AT5G50670	GUGCUCUCUCUCUUCUGUCA	GACAGAAG	CUGUCUUC	-51951.1
MIR156H	UUGACAGAAGAAAGAGAGCAC	AT1G27360	GUGCUCUCUCUCUUCUGUCAA	UGACAGAA	ACUGUCUU	-46737.8
MIR156H	UUGACAGAAGAAAGAGAGCAC	AT1G27370	GUGCUCUCUCUCUUCUGUCAA	UGACAGAA	ACUGUCUU	-46737.8
MIR156H	UUGACAGAAGAAAGAGAGCAC	AT1G53160	CUGCUCUCUCUCUUCUGUCAU	UGACAGAA	ACUGUCUU	-46737.8
MIR156H	UUGACAGAAGAAAGAGAGCAC	AT1G69170	GUGCUCUCUCUCUUCUGUCAG	UGACAGAA	ACUGUCUU	-46737.8
MIR156H	UUGACAGAAGAAAGAGAGCAC	AT2G42200	GUGCUCUCUCUCUUCUGUCAA	UGACAGAA	ACUGUCUU	-46737.8
MIR156H	UUGACAGAAGAAAGAGAGCAC	AT3G15270	CCGCUCUCUCUCUUCUGUCAU	UGACAGAA	ACUGUCUU	-46737.8
MIR156H	UUGACAGAAGAAAGAGAGCAC	AT3G57920	GUGCUCUCUCUCUUCUGUCAA	UGACAGAA	ACUGUCUU	-46737.8
MIR156H	UUGACAGAAGAAAGAGAGCAC	AT5G38610	AUGCUCUC-UUCUUCUGUCAC	UGACAGAA	ACUGUCUU	-46737.8
MIR156H	UUGACAGAAGAAAGAGAGCAC	AT5G43270	GUGCUCUCUCUCUUCUGUCAA	UGACAGAA	ACUGUCUU	-46737.8
MIR156H	UUGACAGAAGAAAGAGAGCAC	AT5G50570	GUGCUCUCUCUCUUCUGUCAU	UGACAGAA	ACUGUCUU	-46737.8
MIR156H	UUGACAGAAGAAAGAGAGCAC	AT5G50670	GUGCUCUCUCUCUUCUGUCAU	UGACAGAA	ACUGUCUU	-46737.8
MIR157A	UUGACAGAAGAUAGAGAGCAC	AT5G43270	GUGCUCUCUCUCUUCUGUCAA	UGACAGAA	ACUGUCUU	-46737.8
MIR157B	UUGACAGAAGAUAGAGAGCAC	AT1G27370	GUGCUCUCUCUCUUCUGUCAA	UGACAGAA	ACUGUCUU	-46737.8
MIR157B	UUGACAGAAGAUAGAGAGCAC	AT1G53160	CUGCUCUCUCUCUUCUGUCAU	UGACAGAA	ACUGUCUU	-46737.8
MIR157B	UUGACAGAAGAUAGAGAGCAC	AT2G42200	GUGCUCUCUCUCUUCUGUCAA	UGACAGAA	ACUGUCUU	-46737.8
MIR157B	UUGACAGAAGAUAGAGAGCAC	AT3G57920	GUGCUCUCUCUCUUCUGUCAA	UGACAGAA	ACUGUCUU	-46737.8
MIR157B	UUGACAGAAGAUAGAGAGCAC	AT5G50570	GUGCUCUCUCUCUUCUGUCAU	UGACAGAA	ACUGUCUU	-46737.8
MIR157B	UUGACAGAAGAUAGAGAGCAC	AT5G50670	GUGCUCUCUCUCUUCUGUCAU	UGACAGAA	ACUGUCUU	-46737.8
MIR157C	UUGACAGAAGAUAGAGAGCAC	AT1G27360	GUGCUCUCUCUCUUCUGUCAA	UGACAGAA	ACUGUCUU	-46737.8
MIR157C	UUGACAGAAGAUAGAGAGCAC	AT1G69170	GUGCUCUCUCUCUUCUGUCAG	UGACAGAA	ACUGUCUU	-46737.8
MIR157D	UGACAGAAGAUAGAGAGCAC	AT1G27360	GUGCUCUCUCUCUUCUGUCA	GACAGAAG	CUGUCUUC	-51951.1
MIR157D	UGACAGAAGAUAGAGAGCAC	AT1G27370	GUGCUCUCUCUCUUCUGUCA	GACAGAAG	CUGUCUUC	-51951.1
MIR157D	UGACAGAAGAUAGAGAGCAC	AT1G53160	CUGCUCUCUCUCUUCUGUCA	GACAGAAG	CUGUCUUC	-51951.1
MIR157D	UGACAGAAGAUAGAGAGCAC	AT1G69170	GUGCUCUCUCUCUUCUGUCA	GACAGAAG	CUGUCUUC	-51951.1
MIR157D	UGACAGAAGAUAGAGAGCAC	AT2G42200	GUGCUCUCUCUCUUCUGUCA	GACAGAAG	CUGUCUUC	-51951.1
MIR157D	UGACAGAAGAUAGAGAGCAC	AT3G15270	CCGCUCUCUCUCUUCUGUCA	GACAGAAG	CUGUCUUC	-51951.1
MIR157D	UGACAGAAGAUAGAGAGCAC	AT3G57920	GUGCUCUCUCUCUUCUGUCA	GACAGAAG	CUGUCUUC	-51951.1
MIR157D	UGACAGAAGAUAGAGAGCAC	AT5G43270	GUGCUCUCUCUCUUCUGUCA	GACAGAAG	CUGUCUUC	-51951.1
MIR157D	UGACAGAAGAUAGAGAGCAC	AT5G50570	GUGCUCUCUCUCUUCUGUCA	GACAGAAG	CUGUCUUC	-51951.1
MIR157D	UGACAGAAGAUAGAGAGCAC	AT5G50670	GUGCUCUCUCUCUUCUGUCA	GACAGAAG	CUGUCUUC	-51951.1
MIR159A	UUUGGAUUGAAGGGAGCUCUA	AT2G26950	UGGAGCUCCCUUCAUUCCAAG	UUGGAUUG	AACCUUAC	-29191.4
MIR159A	UUUGGAUUGAAGGGAGCUCUA	AT2G32460	UAGAGCUUCCUUCAAACCAAA	UUGGAUUG	AACCAAAC	-19786.9
MIR159A	UUUGGAUUGAAGGGAGCUCUA	AT3G11440	UGGAGCUCCCUUCAUUCCAAU	UUGGAUUG	AACCUUAC	-29191.4
MIR159A	UUUGGAUUGAAGGGAGCUCUA	AT5G06100	UGGAGCUCCCUUCAUUCCAAU	UUGGAUUG	AACCUUAC	-29191.4
MIR159A	UUUGGAUUGAAGGGAGCUCUA	AT5G18100	UGGACCUCACUUCAAUCCAUU	UUGGAUUG	UACCUAAC	-25540.7
MIR159C	UUUGGAUUGAAGGGAGCUCC	AT2G26950	GGAGCUCCCUUCAUUCCAAG	UUGGAUUG	AACCUUAC	-29191.4
MIR159C	UUUGGAUUGAAGGGAGCUCC	AT3G11440	GGAGCUCCCUUCAUUCCAAU	UUGGAUUG	AACCUUAC	-29191.4
MIR159C	UUUGGAUUGAAGGGAGCUCC	AT4G26930	UGAGCUCUCUUCAAACCAAA	UUGGAUUG	AACCAAAC	-19786.9
MIR159C	UUUGGAUUGAAGGGAGCUCC	AT5G06100	GGAGCUCCCUUCAUUCCAAU	UUGGAUUG	AACCUUAC	-29191.4
MIR159C	UUUGGAUUGAAGGGAGCUCC	AT5G18100	GGACCUCACUUCAAUCCAUU	UUGGAUUG	UACCUAAC	-25540.7
MIR159C	UUUGGAUUGAAGGGAGCUCC	AT5G55020	GCAGCUCCCUUCAAACCAAA	UUGGAUUG	AACCAAAC	-19786.9
MIR160A	UGCCUGGCUCCCUGUAUGCCA	AT1G77850	UGGCAUGCAGGGAGCCAGGCA	GCCUGGCU	CGGACCGA	-73901.1
MIR160A	UGCCUGGCUCCCUGUAUGCCA	AT4G30080	GGGUUUACAGGGAGCCAGGCA	GCCUGGCU	CGGACCGA	-73901.1
MIR160B	UGCCUGGCUCCCUGUAUGCCA	AT2G28350	AGGAAUACAGGGAGCCAGGCA	GCCUGGCU	CGGACCGA	-73901.1
MIR162A	UCGAUAAACCUCUGCAUCCAG	AT1G01040	CUGGAUGCAGAGGUUUAUCGA	CGAUAAAC	GCUAUUUG	-38474
MIR163	UUGAAGAGGACUUGGAACUUCGAU	AT1G15125	UCCUCAGUUUCAAGUCUUCUUCAA	UGAAGAGG	ACUUCUUC	-38805.9
MIR163	UUGAAGAGGACUUGGAACUUCGAU	AT1G66690	AUCGA-GUUCCAAGUCCUCUUCAA	UGAAGAGG	ACUUCUCC	-53690.8
MIR163	UUGAAGAGGACUUGGAACUUCGAU	AT1G66700	AUCGA-GUUCCAAGUCCUCUUCAA	UGAAGAGG	ACUUCUCC	-53690.8
MIR163	UUGAAGAGGACUUGGAACUUCGAU	AT1G66720	AUCGA-GUUCCAGGUCCUCUUCAA	UGAAGAGG	ACUUCUCC	-53690.8
MIR163	UUGAAGAGGACUUGGAACUUCGAU	AT3G44860	AUCGA-GUUCCAAGUUUUCUUCAA	UGAAGAGG	ACUUCUUU	-34508.8
MIR163	UUGAAGAGGACUUGGAACUUCGAU	AT3G44870	AUCGA-GUUCCAAGUUUUCUUCAA	UGAAGAGG	ACUUCUUU	-34508.8
MIR164A	UGGAGAAGCAGGGCACGUGCA	AT1G56010	AGCACGUACCCUGCUUCUCCA	GGAGAAGC	CCUCUUCG	-62606.8
MIR164A	UGGAGAAGCAGGGCACGUGCA	AT3G12977	AGCAUGUACCCUGCUUCUCCA	GGAGAAGC	CCUCUUCG	-62606.8
MIR164A	UGGAGAAGCAGGGCACGUGCA	AT3G15170	AGCACGUGUCCUGUUUCUCCA	GGAGAAGC	CCUCUUUG	-48513.5
MIR164A	UGGAGAAGCAGGGCACGUGCA	AT5G61430	UCUACGUGCCCUGCUUCUCCA	GGAGAAGC	CCUCUUCG	-62606.8
MIR164B	UGGAGAAGCAGGGCACGUGCA	AT5G07680	UUUACGUGCCCUGCUUCUCCA	GGAGAAGC	CCUCUUCG	-62606.8
MIR164B	UGGAGAAGCAGGGCACGUGCA	AT5G53950	AGCACGUGUCCUGUUUCUCCA	GGAGAAGC	CCUCUUUG	-48513.5
MIR164C	UGGAGAAGCAGGGCACGUGCG	AT1G56010	AGCACGUACCCUGCUUCUCCA	GGAGAAGC	CCUCUUCG	-62606.8
MIR164C	UGGAGAAGCAGGGCACGUGCG	AT3G12977	AGCAUGUACCCUGCUUCUCCA	GGAGAAGC	CCUCUUCG	-62606.8
MIR164C	UGGAGAAGCAGGGCACGUGCG	AT3G15170	AGCACGUGUCCUGUUUCUCCA	GGAGAAGC	CCUCUUUG	-48513.5
MIR164C	UGGAGAAGCAGGGCACGUGCG	AT5G07680	UUUACGUGCCCUGCUUCUCCA	GGAGAAGC	CCUCUUCG	-62606.8
MIR164C	UGGAGAAGCAGGGCACGUGCG	AT5G39610	CUCACGUGACCUGCUUCUCCG	GGAGAAGC	CCUCUUCG	-62606.8
MIR164C	UGGAGAAGCAGGGCACGUGCG	AT5G53950	AGCACGUGUCCUGUUUCUCCA	GGAGAAGC	CCUCUUUG	-48513.5
MIR164C	UGGAGAAGCAGGGCACGUGCG	AT5G61430	UCUACGUGCCCUGCUUCUCCA	GGAGAAGC	CCUCUUCG	-62606.8
MIR165A	UCGGACCAGGCUUCAUCCCCC	AT1G30490	UUGGGAUGAAGCCUGGUCCGG	CGGACCAG	GCCUGGUC	-67463.1
MIR165B	UCGGACCAGGCUUCAUCCCCC	AT1G52150	CUGGAAUGAAGCCUGGUCCGG	CGGACCAG	GCCUGGUC	-67463.1
MIR165B	UCGGACCAGGCUUCAUCCCCC	AT2G34710	UUGGGAUGAAGCCUGGUCCGG	CGGACCAG	GCCUGGUC	-67463.1
MIR165B	UCGGACCAGGCUUCAUCCCCC	AT4G32880	CUGGGAUGAAGCCUGGUCCGG	CGGACCAG	GCCUGGUC	-67463.1
MIR165B	UCGGACCAGGCUUCAUCCCCC	AT5G60690	CUGGGAUGAAGCCUGGUCCGG	CGGACCAG	GCCUGGUC	-67463.1
MIR166B	UCGGACCAGGCUUCAUUCCCC	AT1G30490	UUGGGAUGAAGCCUGGUCCGG	CGGACCAG	GCCUGGUC	-67463.1
MIR166B	UCGGACCAGGCUUCAUUCCCC	AT2G34710	UUGGGAUGAAGCCUGGUCCGG	CGGACCAG	GCCUGGUC	-67463.1
MIR166B	UCGGACCAGGCUUCAUUCCCC	AT4G32880	CUGGGAUGAAGCCUGGUCCGG	CGGACCAG	GCCUGGUC	-67463.1
MIR166B	UCGGACCAGGCUUCAUUCCCC	AT5G60690	CUGGGAUGAAGCCUGGUCCGG	CGGACCAG	GCCUGGUC	-67463.1
MIR166E	UCGGACCAGGCUUCAUUCCCC	AT1G52150	CUGGAAUGAAGCCUGGUCCGG	CGGACCAG	GCCUGGUC	-67463.1
MIR167A	UGAAGCUGCCAGCAUGAUCUA	AT5G37020	UAGAUCAGGCUGGCAGCUUGU	GAAGCUGC	GUUCGACG	-25122
MIR167C	UAAGCUGCCAGCAUGAUCUUGU	AT1G30330	GUGAGAUCAGGCUGGCAGCUUG	AAGCUGCC	UUCGACGG	-63274.8
MIR167C	UAAGCUGCCAGCAUGAUCUUGU	AT5G37020	CUUAGAUCAGGCUGGCAGCUUG	AAGCUGCC	UUCGACGG	-63274.8
MIR168A	UCGCUUGGUGCAGGUCGGGAA	AT1G48410	UUCCCGAGCUGCAUCAAGCUA	CGCUUGGU	UCGAACUA	-24284.6
MIR168A	UCGCUUGGUGCAGGUCGGGAA	AT3G58030	UCUCCAACCUGCACCAAACGA	CGCUUGGU	GCAAACCA	-35252.9
MIR169A	CAGCCAAGGAUGACUUGCCGA	AT1G17590	AAGGGAAGUCAUCCUUGGCUG	AGCCAAGG	UCGGUUCC	-62208
MIR169A	CAGCCAAGGAUGACUUGCCGA	AT1G54160	ACGGGAAGUCAUCCUUGGCUA	AGCCAAGG	UCGGUUCC	-62208
MIR169A	CAGCCAAGGAUGACUUGCCGA	AT1G72830	AGGGGAAGUCAUCCUUGGCUA	AGCCAAGG	UCGGUUCC	-62208
MIR169A	CAGCCAAGGAUGACUUGCCGA	AT3G20910	GCGGCAAUUCAUUCUUGGCUU	AGCCAAGG	UCGGUUCU	-55163
MIR169A	CAGCCAAGGAUGACUUGCCGA	AT5G12840	CCGGCAAAUCAUUCUUGGCUU	AGCCAAGG	UCGGUUCU	-55163
MIR169B	AGCCAAGGAUGACUUGCCGGA	AT1G17590	AAAGGGAAGUCAUCCUUGGCU	GCCAAGGA	CGGUUCCU	-63764.6
MIR169B	AGCCAAGGAUGACUUGCCGGA	AT1G54160	GACGGGAAGUCAUCCUUGGCU	GCCAAGGA	CGGUUCCU	-63764.6
MIR169B	AGCCAAGGAUGACUUGCCGGA	AT1G72830	AAGGGGAAGUCAUCCUUGGCU	GCCAAGGA	CGGUUCCU	-63764.6
MIR169B	AGCCAAGGAUGACUUGCCGGA	AT3G05690	ACAGGCAAAUCAUCUUUGGCU	GCCAAGGA	CGGUUUCU	-48879.7
MIR169B	AGCCAAGGAUGACUUGCCGGA	AT3G20910	GGCGGCAAUUCAUUCUUGGCU	GCCAAGGA	CGGUUCUU	-48969.1
MIR169B	AGCCAAGGAUGACUUGCCGGA	AT5G06510	ACAGGCAAAUCAUCUUUGGCU	GCCAAGGA	CGGUUUCU	-48879.7
MIR169B	AGCCAAGGAUGACUUGCCGGA	AT5G12840	ACCGGCAAAUCAUUCUUGGCU	GCCAAGGA	CGGUUCUU	-48969.1
MIR169C	CAGCCAAGGAUGACUUGCCGG	AT1G17590	AAGGGAAGUCAUCCUUGGCUG	AGCCAAGG	UCGGUUCC	-62208
MIR169C	CAGCCAAGGAUGACUUGCCGG	AT1G54160	ACGGGAAGUCAUCCUUGGCUA	AGCCAAGG	UCGGUUCC	-62208
MIR169C	CAGCCAAGGAUGACUUGCCGG	AT1G72830	AGGGGAAGUCAUCCUUGGCUA	AGCCAAGG	UCGGUUCC	-62208
MIR169C	CAGCCAAGGAUGACUUGCCGG	AT3G05690	CAGGCAAAUCAUCUUUGGCUC	AGCCAAGG	UCGGUUUC	-47323
MIR169C	CAGCCAAGGAUGACUUGCCGG	AT3G20910	GCGGCAAUUCAUUCUUGGCUU	AGCCAAGG	UCGGUUCU	-55163
MIR169C	CAGCCAAGGAUGACUUGCCGG	AT5G06510	CAGGCAAAUCAUCUUUGGCUC	AGCCAAGG	UCGGUUUC	-47323
MIR169C	CAGCCAAGGAUGACUUGCCGG	AT5G12840	CCGGCAAAUCAUUCUUGGCUU	AGCCAAGG	UCGGUUCU	-55163
MIR169E	UGAGCCAAGGAUGACUUGCCG	AT1G54160	CGGGAAGUCAUCCUUGGCUAC	GAGCCAAG	AUCGGUUC	-45219.6
MIR169E	UGAGCCAAGGAUGACUUGCCG	AT3G20910	CGGCAAUUCAUUCUUGGCUUU	GAGCCAAG	UUCGGUUC	-53378.2
MIR169E	UGAGCCAAGGAUGACUUGCCG	AT5G06510	AGGCAAAUCAUCUUUGGCUCA	GAGCCAAG	CUCGGUUU	-52923.4
MIR169E	UGAGCCAAGGAUGACUUGCCG	AT5G12840	CGGCAAAUCAUUCUUGGCUUU	GAGCCAAG	UUCGGUUC	-53378.2
MIR169F	UGAGCCAAGGAUGACUUGCCG	AT3G05690	AGGCAAAUCAUCUUUGGCUCA	GAGCCAAG	CUCGGUUU	-52923.4
MIR169H	UAGCCAAGGAUGACUUGCCUG	AT5G06510	CAGGCAAAUCAUCUUUGGCUC	AGCCAAGG	UCGGUUUC	-47323
MIR169J	UAGCCAAGGAUGACUUGCCUG	AT1G54160	ACGGGAAGUCAUCCUUGGCUA	AGCCAAGG	UCGGUUCC	-62208
MIR169J	UAGCCAAGGAUGACUUGCCUG	AT3G05690	CAGGCAAAUCAUCUUUGGCUC	AGCCAAGG	UCGGUUUC	-47323
MIR169J	UAGCCAAGGAUGACUUGCCUG	AT5G12840	CCGGCAAAUCAUUCUUGGCUU	AGCCAAGG	UCGGUUCU	-55163
MIR169L	UAGCCAAGGAUGACUUGCCUG	AT1G17590	AAGGGAAGUCAUCCUUGGCUG	AGCCAAGG	UCGGUUCC	-62208
MIR169L	UAGCCAAGGAUGACUUGCCUG	AT1G72830	AGGGGAAGUCAUCCUUGGCUA	AGCCAAGG	UCGGUUCC	-62208
MIR170	UGAUUGAGCCGUGUCAAUAUC	AT2G45160	GAUAUUGGCGCGGCUCAAUCA	GAUUGAGC	CUAACUCG	-53297.1
MIR170	UGAUUGAGCCGUGUCAAUAUC	AT3G60630	GAUAUUGGCGCGGCUCAAUCA	GAUUGAGC	CUAACUCG	-53297.1
MIR170	UGAUUGAGCCGUGUCAAUAUC	AT4G00150	GAUAUUGGCGCGGCUCAAUCA	GAUUGAGC	CUAACUCG	-53297.1
MIR171A	UGAUUGAGCCGCGCCAAUAUC	AT2G45160	GAUAUUGGCGCGGCUCAAUCA	GAUUGAGC	CUAACUCG	-53297.1
MIR171A	UGAUUGAGCCGCGCCAAUAUC	AT3G60630	GAUAUUGGCGCGGCUCAAUCA	GAUUGAGC	CUAACUCG	-53297.1
MIR171A	UGAUUGAGCCGCGCCAAUAUC	AT4G00150	GAUAUUGGCGCGGCUCAAUCA	GAUUGAGC	CUAACUCG	-53297.1
MIR171C	UUGAGCCGUGCCAAUAUCACG	AT2G45160	AGGGAUAUUGGCGCGGCUCAA	UGAGCCGU	ACUCGGCG	-65448.4
MIR171C	UUGAGCCGUGCCAAUAUCACG	AT3G60630	AGGGAUAUUGGCGCGGCUCAA	UGAGCCGU	ACUCGGCG	-65448.4
MIR171C	UUGAGCCGUGCCAAUAUCACG	AT4G00150	GGGGAUAUUGGCGCGGCUCAA	UGAGCCGU	ACUCGGCG	-65448.4
MIR172A	AGAAUCUUGAUGAUGCUGCAU	AT2G28550	CAGCAGCAUCAUCAGGAUUCU	GAAUCUUG	CUUAGGAC	-37345.4
MIR172A	AGAAUCUUGAUGAUGCUGCAU	AT2G39250	UUGUAGCAUCAUCAGGAUUCC	GAAUCUUG	CUUAGGAC	-37345.4
MIR172A	AGAAUCUUGAUGAUGCUGCAU	AT4G36920	CUGCAGCAUCAUCAGGAUUCU	GAAUCUUG	CUUAGGAC	-37345.4
MIR172A	AGAAUCUUGAUGAUGCUGCAU	AT5G60120	AUGCAGCAUCAUCAGGAUUCU	GAAUCUUG	CUUAGGAC	-37345.4
MIR172B	AGAAUCUUGAUGAUGCUGCAU	AT3G54990	UUGCAGCAUCAUCAGGAUUCC	GAAUCUUG	CUUAGGAC	-37345.4
MIR172B	AGAAUCUUGAUGAUGCUG-CAU	AT5G67180	AUGGCAGCAUCAUCAGGAUUCU	GAAUCUUG	CUUAGGAC	-37345.4
MIR172C	AGAAUCUUGAUGAUGCUGCAG	AT2G28550	CAGCAGCAUCAUCAGGAUUCU	GAAUCUUG	CUUAGGAC	-37345.4
MIR172C	AGAAUCUUGAUGAUGCUGCAG	AT2G39250	UUGUAGCAUCAUCAGGAUUCC	GAAUCUUG	CUUAGGAC	-37345.4
MIR172C	AGAAUCUUGAUGAUGCUGCAG	AT3G54990	UUGCAGCAUCAUCAGGAUUCC	GAAUCUUG	CUUAGGAC	-37345.4
MIR172C	AGAAUCUUGAUGAUGCUGCAG	AT5G60120	AUGCAGCAUCAUCAGGAUUCU	GAAUCUUG	CUUAGGAC	-37345.4
MIR172C	AGAAUCUUGAUGAUGCUGCAG	AT5G67180	UGGCAGCAUCAUCAGGAUUCU	GAAUCUUG	CUUAGGAC	-37345.4
MIR172D	AGAAUCUUGAUGAUGCUGCAG	AT4G36920	CUGCAGCAUCAUCAGGAUUCU	GAAUCUUG	CUUAGGAC	-37345.4
MIR172E	GGAAUCUUGAUGAUGCUGCAU	AT2G28550	CAGCAGCAUCAUCAGGAUUCU	GAAUCUUG	CUUAGGAC	-37345.4
MIR172E	GGAAUCUUGAUGAUGCUGCAU	AT2G39250	UUGUAGCAUCAUCAGGAUUCC	GAAUCUUG	CUUAGGAC	-37345.4
MIR172E	GGAAUCUUGAUGAUGCUGCAU	AT3G54990	UUGCAGCAUCAUCAGGAUUCC	GAAUCUUG	CUUAGGAC	-37345.4
MIR172E	GGAAUCUUGAUGAUGCUGCAU	AT4G36920	CUGCAGCAUCAUCAGGAUUCU	GAAUCUUG	CUUAGGAC	-37345.4
MIR172E	GGAAUCUUGAUGAUGCUGCAU	AT5G60120	AUGCAGCAUCAUCAGGAUUCU	GAAUCUUG	CUUAGGAC	-37345.4
MIR172E	GGAAUCUUGAUGAUGCUGCAU	AT5G67180	UGGCAGCAUCAUCAGGAUUCU	GAAUCUUG	CUUAGGAC	-37345.4
MIR1888A	UAAGUUAAGAUUUGUGAAGAA	AT2G16580	UUCUUGACCAAUCUUGACUUC	AAGUUAAG	UUCAGUUC	-25872.9
MIR1888A	UAAGUUAAGAUUUGUGAAGAA	AT5G65140	UUCAUCACAAAUCUUUUCUUU	AAGUUAAG	UUCUUUUC	-9512.84
MIR319A	UUGGACUGAAGGGAGCUCCCU	AT2G26950	UUGGAGCUCCCUUCAUUCCAA	UGGACUGA	ACCUUACU	-29443.9
MIR319A	UUGGACUGAAGGGAGCUCCCU	AT2G31070	AAGGGGUACCCUUCAGUCCAG	UGGACUGA	ACCUGACU	-57364.2
MIR319A	UUGGACUGAAGGGAGCUCCCU	AT3G11440	CUGGAGCUCCCUUCAUUCCAA	UGGACUGA	ACCUUACU	-29443.9
MIR319A	UUGGACUGAAGGGAGCUCCCU	AT5G06100	CUGGAGCUCCCUUCAUUCCAA	UGGACUGA	ACCUUACU	-29443.9
MIR319B	UUGGACUGAAGGGAGCUCCCU	AT1G30210	AGGGGG-ACCCUUCAGUCCAA	UGGACUGA	ACCUGACU	-57364.2
MIR319B	UUGGACUGAAGGGAGCUCCCU	AT3G15030	GAGGGGUCCCCUUCAGUCCAG	UGGACUGA	ACCUGACU	-57364.2
MIR319B	UUGGACUGAAGGGAGCUCCCU	AT4G18390	AGGGGG-ACCCUUCAGUCCAA	UGGACUGA	ACCUGACU	-57364.2
MIR319C	UUUGGACUGAAGGGAGCUCCU	AT1G30210	AGGGGGACCCUUCAGUCCAAU	UUGGACUG	AACCUGAC	-53109
MIR319C	UUUGGACUGAAGGGAGCUCCU	AT1G53230	AGGGGUCCCCUUCAGUCCAUU	UUGGACUG	UACCUGAC	-25540.7
MIR319C	UUUGGACUGAAGGGAGCUCCU	AT2G26950	UGGAGCUCCCUUCAUUCCAAG	UUGGACUG	AACCUUAC	-25188.7
MIR319C	UUUGGACUGAAGGGAGCUCCU	AT2G31070	AGGGGUACCCUUCAGUCCAGU	UUGGACUG	GACCUGAC	-52894.1
MIR319C	UUUGGACUGAAGGGAGCUCCU	AT3G11440	UGGAGCUCCCUUCAUUCCAAU	UUGGACUG	AACCUUAC	-25188.7
MIR319C	UUUGGACUGAAGGGAGCUCCU	AT3G15030	AGGGGUCCCCUUCAGUCCAGU	UUGGACUG	GACCUGAC	-52894.1
MIR319C	UUUGGACUGAAGGGAGCUCCU	AT4G18390	AGGGGGACCCUUCAGUCCAAU	UUGGACUG	AACCUGAC	-53109
MIR319C	UUUGGACUGAAGGGAGCUCCU	AT5G06100	UGGAGCUCCCUUCAUUCCAAU	UUGGACUG	AACCUUAC	-25188.7
MIR394A	UUGGCAUUCUGUCCACCUCC	AT1G27340	GGAGGUUGACAGAAUGCCAA	UGGCAUUC	ACCGUAAG	-54455
MIR396A	UUCCACAGCUUUCUUGAACUG	AT1G10120	UGGAACAAGAAAGCUGUGGAG	UCCACAGC	AGGUGUCG	-64802.1
MIR396A	UUCCACA-GCUUUCUUGAACUG	AT2G22840	UCGUUCAAGAAAGCCUGUGGAA	UCCACA-G	AGGUGUCC	-35354.9
MIR396A	UUCCACA-GCUUUCUUGAACUG	AT2G36400	CCGUUCAAGAAAGCCUGUGGAA	UCCACA-G	AGGUGUCC	-35354.9
MIR396A	UUCCACA-GCUUUCUUGAACUG	AT2G45480	ACGUUCAAGAAAGCUUGUGGAA	UCCACA-G	AGGUGUUC	-35354.9
MIR396A	UUCCACA-GCUUUCUUGAACUG	AT3G52910	CCGUUCAAGAAAGCCUGUGGAA	UCCACA-G	AGGUGUCC	-35354.9
MIR396A	UUCCACA-GCUUUCUUGAACUG	AT4G24150	UCGUUCAAGAAAGCAUGUGGAA	UCCACA-G	AGGUGUAC	-35354.9
MIR396A	UUCCACA-GCUUUCUUGAACUG	AT4G37740	UCGUUCAAGAAAGCCUGUGGAA	UCCACA-G	AGGUGUCC	-35354.9
MIR396A	UUCCACA-GCUUUCUUGAACUG	AT5G53660	UCGUUCAAGAAAGCAUGUGGAA	UCCACA-G	AGGUGUAC	-35354.9
MIR396B	UUCCACA-GCUUUCUUGAACUU	AT2G22840	UCGUUCAAGAAAGCCUGUGGAA	UCCACA-G	AGGUGUCC	-35354.9
MIR396B	UUCCACA-GCUUUCUUGAACUU	AT2G36400	CCGUUCAAGAAAGCCUGUGGAA	UCCACA-G	AGGUGUCC	-35354.9
MIR396B	UUCCACA-GCUUUCUUGAACUU	AT2G45480	ACGUUCAAGAAAGCUUGUGGAA	UCCACA-G	AGGUGUUC	-35354.9
MIR396B	UUCCACA-GCUUUCUUGAACUU	AT5G53660	UCGUUCAAGAAAGCAUGUGGAA	UCCACA-G	AGGUGUAC	-35354.9
MIR397A	UCAUUGAGUGCAGCGUUGAUG	AT2G29130	AAUCAAUGCUGCACUCAAUGA	CAUUGAGU	GUAACUCA	-43720.7
MIR397A	UCAUUGAGUGCAGCGUUGAUG	AT2G38080	AGUCAACGCUGCACUUAAUGA	CAUUGAGU	GUAAUUCA	-27189.6
MIR397A	UCAUUGAGUGCAGCGUUGAUG	AT5G60020	AAUCAAUGCUGCACUUAAUGA	CAUUGAGU	GUAAUUCA	-27189.6
MIR397B	UCAUUGAGUGCAUCGUUGAUG	AT2G29130	AAUCAAUGCUGCACUCAAUGA	CAUUGAGU	GUAACUCA	-43720.7
MIR399A	UGCCAAAGGA---GAUUUGCCCUG	AT1G07770	UUGGGCAACUAUGUUCCUUUGGCA	GCCAAAGG	CGGUUUCC	-59509.4
MIR399A	UGCCAAAGGAGAUUUGCCCUG	AT2G33770	UAGGGCAUAUCUCCUUUGGCA	GCCAAAGG	CGGUUUCC	-59509.4
MIR399A	UGCCAAAGGA---GAUUUGCCCUG	AT5G03545	UUGGGCAACUUCGAUCCUUUGGCA	GCCAAAGG	CGGUUUCC	-59509.4
MIR399B	UGCCAAAGGAGAGUUGCCCUG	AT2G33770	UAGGGCAUAUCUCCUUUGGCA	GCCAAAGG	CGGUUUCC	-59509.4
MIR399C	UGCCAAAGGA---GAGUUGCCCUG	AT1G07770	UUGGGCAACUAUGUUCCUUUGGCA	GCCAAAGG	CGGUUUCC	-59509.4
MIR399C	UGCCAAAGGA---GAGUUGCCCUG	AT5G03545	UUGGGCAACUUCGAUCCUUUGGCA	GCCAAAGG	CGGUUUCC	-59509.4
MIR399F	UGCCAAAGGA---GAUUUGCCCGG	AT1G07770	UUGGGCAACUAUGUUCCUUUGGCA	GCCAAAGG	CGGUUUCC	-59509.4
MIR399F	UGCCAAAGGAGAUUUGCCCGG	AT2G33770	UAGGGCAUAUCUCCUUUGGCA	GCCAAAGG	CGGUUUCC	-59509.4
MIR399F	UGCCAAAGGA---GAUUUGCCCGG	AT5G03545	UUGGGCAACUUCGAUCCUUUGGCA	GCCAAAGG	CGGUUUCC	-59509.4
MIR403	UUAGAUUCACGCACAAACUCGU	AT1G31280	GGA-GUUUGUGCGUGAAUCUAA	UAGAUUCA	AUCUAAGU	-38105.3
MIR403	UUAGAUUCACGCACAAACUCGU	AT1G31290	GGAUGUUUGUGCGUGAAUCUAA	UAGAUUCA	AUCUAAGU	-38105.3
MIR408	UGCACUGCCUCUUCCCUGGCU	AT1G72230	GACCAGGCUAGAGGCAGUGCU	GCACUGCC	CGUGACGG	-72240
MIR408	UGCACUGCCUCUUCCC-UGGCU	AT2G02850	GGCCAAGGGAAGAGGCAGUGCA	GCACUGCC	CGUGACGG	-72240
MIR408	UGCACUGCCUCUUCCCUGGCU	AT2G30210	CACCAGUGAAGAGGCUGUGCA	GCACUGCC	CGUGUCGG	-52967.7
MIR408	UGCACUGCCUCUUCCCUGGCU	AT2G44790	AGCCAGGGUGGAGUCAGUGCU	GCACUGCC	CGUGACUG	-42624.3
MIR472A	UUUUUCCUACUCCGCCCAUAC	AT1G12210	GUAUGGGUGGAGUAGGCAAAA	UUUUCCUA	AAACGGAU	-13432.4
MIR472A	UUUUUCCUACUCCGCCCAUAC	AT1G12220	GUAUGGGGGGAGUAGGCAAAA	UUUUCCUA	AAACGGAU	-13432.4
MIR472A	UUUUUCCUACUCCGCCCAUAC	AT1G12280	GCAUGGGUGGAGUAGGCAAAA	UUUUCCUA	AAACGGAU	-13432.4
MIR472A	UUUUUCCUACUCCGCCCAUAC	AT1G12290	GCAUGGGUGGAGUAGGAAAAA	UUUUCCUA	AAAAGGAU	-35169.3
MIR472A	UUUUUCCUACUCCGCCCAUAC	AT1G15890	GUAUGGGGGGAGUAGGUAAAA	UUUUCCUA	AAAUGGAU	-17435.2
MIR472A	UUUUUCCUACUCCGCCCAUAC	AT1G51480	GUAUGGGGGGAGUAGGAAAAA	UUUUCCUA	AAAAGGAU	-35169.3
MIR472A	UUUUUCCUACUCCGCCCAUAC	AT1G62630	GUAUGGGCGGUGUAGGGAAGA	UUUUCCUA	GAAGGGAU	-30785.3
MIR472A	UUUUUCCUACUCCGCCCAUAC	AT1G63360	GUAUGGGCGGUGUAGGGAAGA	UUUUCCUA	GAAGGGAU	-30785.3
MIR472A	UUUUUCCUACUCCGCCCAUAC	AT4G10780	GUAUGGGGGGAGUAGGCAAAA	UUUUCCUA	AAACGGAU	-13432.4
MIR472A	UUUUUCCUACUCCGCCCAUAC	AT4G27190	GCAUGGGAGGAGUAGGUAAAA	UUUUCCUA	AAAUGGAU	-17435.2
MIR472A	UUUUUCCUACUCCGCCCAUAC	AT5G05400	GUAUGGGGGGAGUAGGCAAGA	UUUUCCUA	GAACGGAU	-13217.6
MIR472A	UUUUUCCUACUCCGCCCAUAC	AT5G43730	GUAUGGGGGGAAUAGGAAAAA	UUUUCCUA	AAAAGGAU	-35169.3
MIR472A	UUUUUCCUACUCCGCCCAUAC	AT5G43740	GUAUGGGGGGAGUAGGAAAAA	UUUUCCUA	AAAAGGAU	-35169.3
MIR472A	UUUUUCCUACUCCGCCCAUAC	AT5G47260	GUAGGGGUGGAGUAGGCAAAA	UUUUCCUA	AAACGGAU	-13432.4
MIR472A	UUUUUCCUACUCCGCCCAUAC	AT5G63020	GUAUGGGUGGAGUAGGUAAAA	UUUUCCUA	AAAUGGAU	-17435.2
MIR774A	UUGGUUACCCAUAUGGCCAUC	AT3G17265	GAUGAAUAUAUGGGUGACCAA	UGGUUACC	ACCAGUGG	-48100.5
MIR774A	UUGGUUACCCAUAUGGCCAUC	AT3G17490	GAUGGAUAUAUGGGUGACCAA	UGGUUACC	ACCAGUGG	-48100.5
MIR774A	UUGGUUACCCAUAUGGCCAUC	AT3G19890	GAUGGCCAUAUGGGUAACCAC	UGGUUACC	ACCAAUGG	-54100.5
MIR774A	UUGGUUACCCAUAUGGCCAUC	AT3G22720	GAUGGAGAUAUGGAUAACCAA	UGGUUACC	ACCAAUAG	-30541.2
MIR775A	UUCGAUGUCUAGCAGUGCCAA	AT1G53290	UUCGUACUGCUAGAUAUCGAA	UCGAUGUC	AGCUAUAG	-38163.8
MIR778A	UGGCUUGGUUUAUGUACACCG	AT2G22740	UGGUAUACAUAAACCAAGCCA	GGCUUGGU	CCGAACCA	-63104.2
MIR778A	UGGCUUGGUUUAUGUACACCG	AT2G35160	UGGUAUACAUAGACCAAGUCA	GGCUUGGU	CUGAACCA	-50171.3
MIR822A	UGCGGGAAGCAUUUGCACAUG	AT2G02620	CAUGUGCAGAUGCUCCCCGCA	GCGGGAAG	CGCCCCUC	-45755.5
MIR822A	UGCGGGAAGCAUUUGCACAUG	AT2G13900	CAUGUGCAAAUGCUUCUCGCA	GCGGGAAG	CGCUCUUC	-53767.8
MIR822A	UGCGGGAAGCAUUUGCACAUG	AT5G02330	CAUGUGCAAAUGCUUCUCGCA	GCGGGAAG	CGCUCUUC	-53767.8
MIR822A	UGCGGGAAGCAUUUGCACAUG	AT5G02350	CAUGUGCAAAUGCUUCUCGCA	GCGGGAAG	CGCUCUUC	-53767.8
MIR823A	UGGGUGGUGAUCAUAUAAGAU	AT1G69770	GUCUUAUAUGAUCAUCACCCU	GGGUGGUG	CCCACUAC	-57641.8
MIR824A	UAGA--CCAUUUGUGAGAAGGGA	AT3G14560	UCUCUUCUCACAAAUGGCGUCUA	AGA--CCA	UCUGCGGU	-6910.79
MIR824A	UAGACCAUUUGUGAGAAGGGA	AT3G57230	UCUCUUCUCACAAAUGGUCUA	AGACCAUU	UCUGGUAA	-46278
MIR842A	UCAUGGUCAGAUCCGUCAUCC	AT1G52070	GGACGAUGGAGCUGACCAUGA	CAUGGUCA	GUACCAGU	-54425.7
MIR842A	UCAUGGUCAGAUCCGUCAUCC	AT1G52100	GGAUGAUGGAUCUGACUAUCA	CAUGGUCA	CUAUCAGU	-26796.8
MIR842A	UCAUGGUCAGAUCCGUCAUCC	AT1G52120	GGACGAUGGAUUUGACCAUGA	CAUGGUCA	GUACCAGU	-54425.7
MIR842A	UCAUGGUCAGAUCCGUCAUCC	AT1G57570	UGAUGAUGGAUCCGACCAUGA	CAUGGUCA	GUACCAGC	-37683
MIR842A	UCAUGGUCAGAUCCGUCAUCC	AT1G60130	GGAUGAUGGAUCCGACCAUGA	CAUGGUCA	GUACCAGC	-37683
MIR842A	UCAUGGUCAGAUCCGUCAUCC	AT5G38550	GGAUGAUGGAUCUGAACAUGA	CAUGGUCA	GUACAAGU	-25757.6
MIR846A	UUGAAUUGAAGUGCUUGAAUU	AT1G33790	UAUUCAAGCACUUAAAUUCAA	UGAAUUGA	ACUUAAAU	-5189.47
MIR846A	UUGAAUUGAAGUGCUUGAAUU	AT1G52070	GAUGCAAGCACUUGAAUUCAA	UGAAUUGA	ACUUAAGU	-14572.7
MIR846A	UUGAAUUGAAGUGCUUGAAUU	AT1G52110	CAUUCAGGCACUUCGAUUCAA	UGAAUUGA	ACUUAGCU	-31118.8
MIR846A	UUGAAUUGAAGUGCUUGAAUU	AT1G52130	CAUUCAAGCACUGCAAUUCAA	UGAAUUGA	ACUUAACG	-17166.7
MIR846A	UUGAAUUGAAGUGCUUGAAUU	AT1G57570	CAUUCAAGGACUUCAAUUCAA	UGAAUUGA	ACUUAACU	-36390.7
MIR846A	UUGAAUUGAAGUGCUUGAAUU	AT1G60110	GAUUAAAGGACUUCAAUUCAA	UGAAUUGA	ACUUAACU	-36390.7
MIR846A	UUGAAUUGAAGUGCUUGAAUU	AT1G61230	CAUUCAAGCACUUCAAUUCAA	UGAAUUGA	ACUUAACU	-36390.7
MIR846A	UUGAAUUGAAGUGCUUGAAUU	AT2G25980	GAUCCAAGCACUUCAAUUCGA	UGAAUUGA	GCUUAACU	-34614.2
MIR846A	UUGAAUUGAAGUGCUUGAAUU	AT5G38550	UAUGCAAGCAAUUCAAUUCAA	UGAAUUGA	ACUUAACU	-36390.7
MIR846A	UUGAAUUGAAGUGCUUGAAUU	AT5G49850	CAUUCAAGCACUUCGAUUCAG	UGAAUUGA	ACUUAGCU	-31118.8
MIR846A	UUGAAUUGAAGUGCUUGAAUU	AT5G49870	GAUUGAAGCACUUCAAUUUAA	UGAAUUGA	AUUUAACU	-19859.6
MIR859A	UCUCUCUGUUGUGAAGUCAAA	AT1G11810	UUUGACUUCACAAGAGAGAGU	CUCUCUGU	GAGAGAGA	-36048.7
MIR859A	UCUCUCUGUUGUGAAGUCAAA	AT1G25055	UUUGAUUUUACAACAGAGACA	CUCUCUGU	CAGAGACA	-51500.1
MIR859A	UCUCUCUGUUGUGAAGUCAAA	AT1G25150	UUUGAUUUUACAACAGAGACA	CUCUCUGU	CAGAGACA	-51500.1
MIR859A	UCUCUCUGUUGUGAAGUCAAA	AT1G25211	UUUGAUUUUACAACAGAGACA	CUCUCUGU	CAGAGACA	-51500.1
MIR859A	UCUCUCUGUUGUGAAGUCAAA	AT1G32140	UUUGAUUUUACAACCGAGAGA	CUCUCUGU	GAGAGCCA	-31374.7
MIR859A	UCUCUCUGUUGUGAAGUCAAA	AT1G67450	UUUGAUUUUACAAGAGAGAGA	CUCUCUGU	GAGAGAGA	-36048.7
MIR859A	UCUCUCUGUUGUGAAGUCAAA	AT2G04920	UUUGAUUUUACAAUGGAGAGA	CUCUCUGU	GAGAGGUA	-41384.9
MIR859A	UCUCUCUGUUGUGAAGUCAAA	AT2G18780	UUUGAUUUCACAACGGAGAGA	CUCUCUGU	GAGAGGCA	-48829.5
MIR859A	UCUCUCUGUUGUGAAGUCAAA	AT2G27520	UUUGAUUUCACAACAGAGACA	CUCUCUGU	CAGAGACA	-51500.1
MIR859A	UCUCUCUGUUGUGAAGUCAAA	AT3G13820	UUUGAUUAUACAACAGAGAGA	CUCUCUGU	GAGAGACA	-54649.7
MIR859A	UCUCUCUGUUGUGAAGUCAAA	AT3G13830	UUUGACUUCACGACGGAGAGU	CUCUCUGU	GAGAGGCA	-48829.5
MIR859A	UCUCUCUGUUGUGAAGUCAAA	AT3G14030	UUUGAUUUUACAGCAGAGAGA	CUCUCUGU	GAGAGACG	-56860.1
MIR859A	UCUCUCUGUUGUGAAGUCAAA	AT3G16820	UUUGAUUUUACAACAGAGAGA	CUCUCUGU	GAGAGACA	-54649.7
MIR859A	UCUCUCUGUUGUGAAGUCAAA	AT3G16880	UUUGAUUUUACAACAGAGAGA	CUCUCUGU	GAGAGACA	-54649.7
MIR859A	UCUCUCUGUUGUGAAGUCAAA	AT3G17265	UUUGAUUUCACAACAGAGAGA	CUCUCUGU	GAGAGACA	-54649.7
MIR859A	UCUCUCUGUUGUGAAGUCAAA	AT3G17280	UUUGAUUUUGCAACGGAGAGA	CUCUCUGU	GAGAGGCA	-48829.5
MIR859A	UCUCUCUGUUGUGAAGUCAAA	AT3G17540	UUUGAUUUCAAGACAGAGAGA	CUCUCUGU	GAGAGACA	-54649.7
MIR859A	UCUCUCUGUUGUGAAGUCAAA	AT3G17570	UUUGAUUUCGCAACAGAGAGA	CUCUCUGU	GAGAGACA	-54649.7
MIR859A	UCUCUCUGUUGUGAAGUCAAA	AT3G19880	UUUGAUUUUACGGCAGAGAGA	CUCUCUGU	GAGAGACG	-56860.1
MIR859A	UCUCUCUGUUGUGAAGUCAAA	AT3G20710	UUUGAUUUUACAAGAGAGAGA	CUCUCUGU	GAGAGAGA	-36048.7
MIR859A	UCUCUCUGUUGUGAAGUCAAA	AT3G21170	UUUGAUUUCUCAACAGAGAGA	CUCUCUGU	GAGAGACA	-54649.7
MIR859A	UCUCUCUGUUGUGAAGUCAAA	AT3G22350	UUUGAUUUUACAACAGAGAGA	CUCUCUGU	GAGAGACA	-54649.7
MIR859A	UCUCUCUGUUGUGAAGUCAAA	AT3G22700	UUUGACUUUAAAACAGAGAGA	CUCUCUGU	GAGAGACA	-54649.7
MIR859A	UCUCUCUGUUGUGAAGUCAAA	AT3G22710	UUUGAUUUUACAACAGAGAGA	CUCUCUGU	GAGAGACA	-54649.7
MIR859A	UCUCUCUGUUGUGAAGUCAAA	AT3G22720	UUUGAUUUUACAACAGAGCGA	CUCUCUGU	GCGAGACA	-32087.8
MIR859A	UCUCUCUGUUGUGAAGUCAAA	AT3G24580	UUUGAUUUCACAAGAGAGAGA	CUCUCUGU	GAGAGAGA	-36048.7
MIR859A	UCUCUCUGUUGUGAAGUCAAA	AT3G49510	UUUGAUUUUACAACAGAGAGA	CUCUCUGU	GAGAGACA	-54649.7
MIR859A	UCUCUCUGUUGUGAAGUCAAA	AT3G49520	UUUGAUUUCACAACCGAGAGA	CUCUCUGU	GAGAGCCA	-31374.7
MIR859A	UCUCUCUGUUGUGAAGUCAAA	AT4G17200	UUUGAUUUUACUACAGAGAGG	CUCUCUGU	GAGAGACA	-54649.7
MIR859A	UCUCUCUGUUGUGAAGUCAAA	AT4G33290	UUUGAUUUUACAAGAGAGAGA	CUCUCUGU	GAGAGAGA	-36048.7
MIR859A	UCUCUCUGUUGUGAAGUCAAA	AT5G36200	UUUGACUUUACAACAGAGAGA	CUCUCUGU	GAGAGACA	-54649.7
MIR859A	UCUCUCUGUUGUGAAGUCAAA	AT5G36730	UUUGAUUUUACAACAGAGAGA	CUCUCUGU	GAGAGACA	-54649.7
MIR859A	UCUCUCUGUUGUGAAGUCAAA	AT5G36820	UUUGAUUUUACAACAGAGAGA	CUCUCUGU	GAGAGACA	-54649.7
MIR859A	UCUCUCUGUUGUGAAGUCAAA	AT5G41490	UUUGACUUUACAAGAGAGAGU	CUCUCUGU	GAGAGAGA	-36048.7
MIR859A	UCUCUCUGUUGUGAAGUCAAA	AT5G42460	UUCGAUUUCACAACAGAGAAA	CUCUCUGU	AAGAGACA	-44382.2
